# Supplementary material for: Transcriptome Profiles Reveal the Growth-Promoting Mechanisms of Paenibacillus polymyxa YC0136 on Tobacco (Nicotiana tabacum L.)
Source: Front Microbiol. 2020 Sep 25;11:584174. doi: 10.3389/fmicb.2020.584174 (PMC7546199; doi:10.3389/fmicb.2020.584174)
Supplement: Supplementary file 1 [file Table_1.XLSX]

## Sheet: Sheet1
gene name	primer name	primer sequence	purpose
actin (LOC107788267)	actin-F	TTGCTGGGATGGATAAGTTTG	qPCR assay for tobacco
	actin-R	ACTACAACCAACCTAGAAGAGAA	qPCR assay for tobacco
GH3 (gene56868, LOC107794279)	GH3-F	CTCCTAGTGACGAAGTGTTA	qPCR assay for tobacco
	GH3-R	ACATCTTGGCACCTTATATTG	qPCR assay for tobacco
GA2ox (gene14834, LOC107821505)	GA2ox-F	TCTCCTGTCAACTAACTCTG	qPCR assay for tobacco
	GA2ox-R	TAATCCTTCTGCTAACATTTCAA	qPCR assay for tobacco
4CL (gene65338, LOC107803673)	4CL-F	GTTATGGAATGACGGAAGC	qPCR assay for tobacco
	4CL-R	GGTTGGTTACGAGGAAGA	qPCR assay for tobacco
CCoAOMT (gene48930, LOC107785450)	CCoAOMT-F	CCGATGATGGCAAGATTC	qPCR assay for tobacco
	CCoAOMT-R	GTCAGCGTCTACAAATATGAA	qPCR assay for tobacco
COMT (gene51252, LOC107788038)	COMT-F	AACCGTGGAATGTCTGAT	qPCR assay for tobacco
	COMT-R	GGGTAAGTTGGAGCATCT	qPCR assay for tobacco
HCT (gene59104, LOC107796658)	HCT-F	TTCTGGTCTTCACTTCATCA	qPCR assay for tobacco
	HCT-R	TTCTGGAGTTACCTTGAGAG	qPCR assay for tobacco
PAL (gene55404, LOC107792668)	PAL-F	AACCAAGATGTGAACTCCT	qPCR assay for tobacco
	PAL-R	AAGGTTCTCTTAGCGACTT	qPCR assay for tobacco
GAPDH (PPYC1_23280)	GAPDH-F	GACTACAATTCATGCTTACACT	qPCR assay for strain YC0136
	GAPDH-R	CAACTCAGGGATAACCAAAC	qPCR assay for strain YC0136
ilvB (PPYC1_16985)	ilvB-F	CTATAACAATCGGTATAGTCACAT	qPCR assay for strain YC0136
	ilvB-R	TCACCATCGGATATACATTCT	qPCR assay for strain YC0136
PPYC1_23850	PPYC1_23850-F	CGACATCATTCTGGTACATC	qPCR assay for strain YC0136
	PPYC1_23850-R	CACCGCCGTAGATAATAAAC	qPCR assay for strain YC0136
fliF (PPYC1_14380)	fliF-F	CAAGTACGATTAACTACGAAGT	qPCR assay for strain YC0136
	flfF-R	CGCCAATGATGCTCTTAC	qPCR assay for strain YC0136
fliG (PPYC1_14375)	fliG-F	GCAATTCTGTCGTCTCTG	qPCR assay for strain YC0136
	fliG-R	TACCACCCGCATTTGTATA	qPCR assay for strain YC0136
fliH (PPYC1_14370)	fliH-F	AGCAAGGATATGAAGAAGGT	qPCR assay for strain YC0136
	fliH-R	GCAATAGCACTACTCAGTTC	qPCR assay for strain YC0136
