# Supplementary material for: Transcriptome Profiles Reveal the Growth-Promoting Mechanisms of Paenibacillus polymyxa YC0136 on Tobacco (Nicotiana tabacum L.)
Source: Front Microbiol. 2020 Sep 25;11:584174. doi: 10.3389/fmicb.2020.584174 (PMC7546199; doi:10.3389/fmicb.2020.584174)
Supplement: Supplementary file 2 [file Table_2.XLSX]

## Sheet: Sheet1
Gene ID	Log2(FC)	gene	product
gene28445	2.73	cis-ZOG	cis-zeatin O-glucosyltransferase
gene57796	2.56	cis-ZOG	cis-zeatin O-glucosyltransferase
gene24670	2.12	cis-ZOG	cis-zeatin O-glucosyltransferase
gene56390	1.77	cis-ZOG	cis-zeatin O-glucosyltransferase
gene20467	1.76	cis-ZOG	cis-zeatin O-glucosyltransferase
gene51332	1.67	cis-ZOG	cis-zeatin O-glucosyltransferase
gene51315	-1.54	cis-ZOG	cis-zeatin O-glucosyltransferase
gene50	-1.64	cis-ZOG	cis-zeatin O-glucosyltransferase
gene53518	-1.97	cis-ZOG	cis-zeatin O-glucosyltransferase
gene68033	-2.02	cis-ZOG	cis-zeatin O-glucosyltransferase
gene41639	-2.15	cis-ZOG	cis-zeatin O-glucosyltransferase
gene48349	-2.59	cis-ZOG	cis-zeatin O-glucosyltransferase
gene24068	-3.42	cis-ZOG	cis-zeatin O-glucosyltransferase
