# Supplementary material for: Transcriptome Profiles Reveal the Growth-Promoting Mechanisms of Paenibacillus polymyxa YC0136 on Tobacco (Nicotiana tabacum L.)
Source: Front Microbiol. 2020 Sep 25;11:584174. doi: 10.3389/fmicb.2020.584174 (PMC7546199; doi:10.3389/fmicb.2020.584174)
Supplement: Supplementary file 3 [file Table_3.XLSX]

## Sheet: Sheet1
Gene ID	Log2(FC)	gene	product
gene23140	4.81		laccase
gene48453	4.06		laccase
gene59491	3.35		laccase
gene48423	1.85		laccase
gene56580	3.9	pti5	pathogenesis-related genes transcriptional activator PTI5
gene68843	3.79	pti5	pathogenesis-related genes transcriptional activator PTI5

## Sheet: Sheet2
gene_id	log2FoldChange	name	Definition	名称
gene9574	2.6153	JAZ	jasmonate ZIM domain-containing protein	茉莉酸ZIM结构域蛋白
gene63527	2.04145	JAZ	jasmonate ZIM domain-containing protein	茉莉酸ZIM结构域蛋白
