# Supplementary material for: Transcriptome Profiles Reveal the Growth-Promoting Mechanisms of Paenibacillus polymyxa YC0136 on Tobacco (Nicotiana tabacum L.)
Source: Front Microbiol. 2020 Sep 25;11:584174. doi: 10.3389/fmicb.2020.584174 (PMC7546199; doi:10.3389/fmicb.2020.584174)
Supplement: Supplementary file 4 [file Table_4.XLSX]

## Sheet: Sheet1
gene_id	log2(FC)	name	Definition
gene51112	5.76	ilvE	branched-chain amino acid aminotransferase
gene57308	5.09	asnB	asparagine synthase (glutamine-hydrolysing)
gene9555	3.96	asnB	asparagine synthase (glutamine-hydrolysing)
gene43351	3.33	ltaE	threonine aldolase
gene41819	3.3	aroDE, DHQ-SDH	3-dehydroquinate dehydratase / shikimate dehydrogenase
gene42426	3.25	ilvE	branched-chain amino acid aminotransferase
gene47810	3.24	ALDO	fructose-bisphosphate aldolase, class I
gene42810	3.09	ALDO	fructose-bisphosphate aldolase, class I
gene58274	2.63	ATCYSC1	L-3-cyanoalanine synthase/ cysteine synthase
gene51444	2.38	aroF, aroG, aroH	3-deoxy-7-phosphoheptulonate synthase
gene70977	2.34	aroF, aroG, aroH	3-deoxy-7-phosphoheptulonate synthase
gene3016	2.3	metK
gene58738	2.23	aroF, aroG, aroH	3-deoxy-7-phosphoheptulonate synthase
gene32489	2.15	aroDE, DHQ-SDH	3-dehydroquinate dehydratase / shikimate dehydrogenase
gene3158	2.11	CYP79A2	phenylalanine N-monooxygenase
gene48403	2.09	ltaE	threonine aldolase
gene47492	2.03	aroF, aroG, aroH	3-deoxy-7-phosphoheptulonate synthase
gene40205	1.97	aroF, aroG, aroH	3-deoxy-7-phosphoheptulonate synthase
gene10009	1.93	metK
gene32746	1.9	aroDE, DHQ-SDH	3-dehydroquinate dehydratase / shikimate dehydrogenase
gene2040	1.81	CYP79A2	phenylalanine N-monooxygenase
gene60594	1.8	TYRAAT	arogenate dehydrogenase (NADP+), plant
gene16307	1.74	pfkA	6-phosphofructokinase 1
gene4711	1.73	CYP79A2	phenylalanine N-monooxygenase
gene72840	1.71	bglB	beta-glucosidase
gene63243	1.69	PAT, AAT	bifunctional aspartate aminotransferase and glutamate/aspartate-prephenate aminotransferase
gene18632	1.67	GOT1	aspartate aminotransferase, cytoplasmic
gene34737	1.65	aroC	chorismate synthase
gene56151	1.65	ATCYSC1	L-3-cyanoalanine synthase/ cysteine synthase
gene62861	1.62		chorismate mutase
gene68383	1.61	metK
gene22101	1.6	ADT, PDT	arogenate/prephenate dehydratase
gene60673	1.58	pfkA	6-phosphofructokinase 1
gene30231	1.58	aroDE, DHQ-SDH	3-dehydroquinate dehydratase / shikimate dehydrogenase
gene35142	1.57	rocF, arg	arginase
gene4712	1.56	CYP79A2	phenylalanine N-monooxygenase
gene24675	1.52	eno	enolase
gene8131	-1.63	trpE	anthranilate synthase component I
gene19124	-1.66	TAT	tyrosine aminotransferase
gene36411	-1.68	thrC	threonine synthase
gene20153	-1.87	glnA	glutamine synthetase
gene12830	-1.91	TAT	tyrosine aminotransferase
gene52176	-1.92	glnA	glutamine synthetase
gene4258	-1.95	bglB	beta-glucosidase
gene47323	-1.96	bglB	beta-glucosidase
gene42183	-1.96	GLUL	glutamine synthetase
gene60280	-2.21	thrC	threonine synthase
gene25489	-2.29	ALDO	fructose-bisphosphate aldolase, class I
gene8218	-2.98	ilvE	branched-chain amino acid aminotransferase
gene6400	-3.24	bglB	beta-glucosidase
gene4259	-3.59	bglB	beta-glucosidase
